# Supplementary material for: Reactive oxygen species affect the potential for mineralization processes in permeable intertidal flats
Source: Nat Commun. 2023 Feb 20;14:938. doi: 10.1038/s41467-023-35818-4 (PMC9941506; doi:10.1038/s41467-023-35818-4)
Supplement: Supplementary file 3 — Source data [file 41467_2023_35818_MOESM3_ESM.zip]

Archive with 2 entries (2 files):
- Figure Source Data.xlsx
- Supplementary Figure Source Data.xlsx
