# Supplementary material for: Reactive oxygen species affect the potential for mineralization processes in permeable intertidal flats
Source: Nat Commun. 2023 Feb 20;14:938. doi: 10.1038/s41467-023-35818-4 (PMC9941506; doi:10.1038/s41467-023-35818-4)
Supplement: Supplementary file 3 — Source data [file 41467_2023_35818_MOESM3_ESM.zip › Figure Source Data.xlsx]

## Sheet: Figure 1a
Depth (m)	O2 (mol m-3)	H2O2 (mol m-3)
-0.002	0.254072
-0.00175	0.254489
-0.0015	0.253995	0.000743808
-0.00125	0.254265	0.000860004
-0.001	0.254265	0.000871707
-0.00075	0.25455	0.000836598
-0.0005	0.254504	0.000828238
-0.00025	0.254496	0.000850809
0	0.253825	0.000536496
0.00025	0.252931	0.000302433
0.0005	0.232561	0.000299089
0.00075	0.204462	0.000186237
0.001	0.141841	-1.8568e-05
0.00125	0.10114	0.00101131
0.0015	0.0771109	0.000702847
0.00175	0.0488106	0.000653527
0.002	0.02846	0.000639316
0.00225	0.0154922	0.000758019
0.0025	0.00643074	-3.52868e-05
0.00275	0.000423425	0.000602535
0.003	-0.00177174	0.000686965
0.00325	-0.00230147	0.000736285
0.0035	-0.0022946	0.000711207
0.00375	-0.0018464	0.000761363
0.004	-0.00125251	0.000520613
0.00425	-0.000895241	0.000488847
0.0045	-0.000716471	0.000340886
0.00475	-0.000582042	0.000149456
0.005	-0.000382755	-2.60915e-05
0.00525	-0.000275915	6.41899e-05
0.0055	-0.000133642	0.000176206
0.00575	-4.06688e-05	0.000339214
0.006	6.93062e-06	0.00028655
0.00625	7.84638e-05	0.000573277
0.0065	0.000134036	0.000131065
0.00675	0.000162936	-0.000188264
0.007	0.000204131	-0.000248451
0.00725	0.00021995	-0.000357959
0.0075	0.000205303	-0.000778437
0.00775	0.000260489	-0.000606233
0.008	0.00026467	-0.000566944
0.00825	0.000270424	-0.000684812
0.0085	0.00025735	-0.000741655
0.00875	0.000317897	-0.000823577
0.009	0.000317766	-0.00079432
0.00925	0.00032679	-0.000811038
0.0095	0.000301545	-0.000868718
0.00975	0.000332929	-0.00059871
0.01	0.000302725	-0.000677288
0.01025	0.000325085	-0.000735804
0.0105	0.000299324	-0.000648866
0.01075	0.000303381	0.000343394
0.011	0.000314495	0.000541511
0.01125	0.000318676	0.0017904
0.0115	0.000332019	0.00207212
0.01175	0.000326134	0.00208298
0.012	0.000312405	0.00121444
0.01225	0.000298152	0.000933567
0.0125	0.000305209	-0.000228389
0.01275	0.000355682	-0.000607069
0.013	0.000382099	0.000472964
0.01325	0.000347707	6.58553e-07
0.0135	0.00037478	-0.000188264
0.01375	0.000334634	-0.000194115
0.014	0.000339076	1.90492e-05
0.01425	0.000342609	-0.00157592
0.0145	0.000362223	-0.00139118
0.01475	0.000373731	-0.00151908
0.015	0.000368501	-0.00184259
0.01525	0.000361699	-0.00221458
0.0155	0.000345093	-0.0020708
0.01575	0.000307824	-0.00152744
0.016	0.000406819	-0.00124656
0.01625	0.000363534	-0.00112619
0.0165	0.000359215	-0.00103674
0.01675	0.000348363	-0.000933921
0.017	0.000317897	-0.0011078
0.01725	0.000278275	-0.00131177
0.0175	0.000307037	-0.00109359
0.01775	0.000285857	-0.000888781
0.018	0.000285202	-0.000657226
0.01825	0.000270686	-0.000610413
0.0185	0.000257743	-7.62478e-05
0.01875	0.000384583	0.000631793
0.019	0.000301808	0.0017135
0.01925	0.000371378	0.00310534
0.0195	0.00040132	0.00516007
0.01975	0.000351633	0.00830989
0.02	0.000269382	0.0122171
0.02025	0.000307824	0.0167963
0.0205	0.000330315	0.0223537
0.02075	0.000293963	0.0277731
0.021	0.000250547	0.035977
0.02125	0.000258654	0.0422407
0.0215	0.000249637	0.0474302
0.02175	0.000259571	0.0534188
0.022	0.000279448	0.0547471
0.02225	0.00025735	0.0548182
0.0225	0.000220606	0.0541127
0.02275	0.000237474	0.0553022
0.023	0.000272776	0.0558414
0.02325	0.000268333	0.0612416
0.0235	0.000252514	0.0643011
0.02375	0.000235253	0.0693418
0.024	0.000261924	0.0725861
0.02425	0.000247408	0.0744059
0.0245	0.000228843	0.0755988
0.02475	0.000229368	0.0770467
0.025	0.000237343	0.0773877
0.02525	0.000217073	0.0778985
0.0255	0.000268464	0.0784352
0.02575	0.000241654	0.078798
0.026	0.000210401	0.0783825
0.02625	0.000226228	0.0786333
0.0265	0.000228712	0.0790655
0.02675	0.000245187	0.0791691
0.027	0.000194451	0.0792226
0.02725	0.000268989	0.0794065
0.0275	0.000257481	0.0794985
0.02775	0.000261531	0.0792034
0.028	0.000257875	0.0792853
0.02825	0.000287685	0.0794918
0.0285	0.000262711	0.0794943
0.02875	0.000226622	0.0794508
0.029	0.000241137	0.0799766
0.02925	0.000210664	0.0796188
0.0295	0.000236818	0.0790797
0.02975	0.000222696	0.0787127
0.03	0.000245318	0.078757
0.03025	0.000253424	0.0779436
0.0305	0.000280103	0.077529
0.03075	0.000258522	0.0770333
0.031	0.000245318	0.0761764
0.03125	0.000238908	0.0752452
0.0315	0.000268333	0.0737246
0.03175	0.000245842	0.0740473
0.032	0.000251334	0.0718747
0.03225	0.000226753	0.0704277
0.0325	0.000250547	0.0695157
0.03275	0.000253162	0.0688369
0.033	0.000262055	0.0698919
0.03325	0.000254473	0.0731111
0.0335	0.000250678	0.0738174
0.03375	0.000267547	0.0736645
0.034	0.00022963	0.0736862
0.03425	0.000262186	0.0701067
0.0345	0.000250285	0.0674417
0.03475	0.000280628	0.0648762
0.035	0.000249375	0.062569
0.03525	0.000266899	0.0609381
0.0355	0.00028939	0.0595697
0.03575	0.000292267	0.0584044
0.036	0.000247022	0.0598313
0.03625	0.000248064	0.0598531
0.0365	0.000248457	0.0592871
0.03675	0.000254342	0.0588081
0.037	0.000252645	0.0575609
0.03725	0.000274612	0.0560211
0.0375	0.000282325	0.0557845
0.03775	0.00025408	0.0548399
0.038	0.000270686	0.0536897
0.03825	0.000279185	0.0544153
0.0385	0.000290169	0.0523396
0.03875	0.000279317	0.0496462
0.039	0.000281407	0.0480772
0.03925	0.000271341	0.0471635
0.0395	0.000297496	0.0438841
0.03975	0.000297496	0.0427824
0.04	0.000272776	0.0425483
0.04025	0.000254998	0.041709
0.0405	0.000258522	0.0406114
0.04075	0.000263891	0.0401558
0.041	0.000281931	0.03988
0.04125	0.000302725	0.0393065
0.0415	0.000275915	0.0433424
0.04175	0.000267284	0.0439803
0.042	0.000323388	0.0432906
0.04225	0.000302201	0.0425876
0.0425	0.000308741	0.0418394
0.04275	0.00029357	0.0369533
0.043	0.000293308	0.0351669
0.04325	0.000294357	0.0350424
0.0435	0.000272521	0.0351477
0.04375	0.000305996	0.0352898
0.044	0.000312012	0.0356953
0.04425	0.000298537	0.0355264
0.0445	0.000339863	0.0352965
0.04475	0.00030116	0.0361341
0.045	0.000320905	0.0362904
0.04525	0.00028089	0.0362804
0.0455	0.000307037	0.036955
0.04575	0.000288472	0.0378043
0.046	0.00028821	0.03775
0.04625	0.000290562	0.0399494
0.0465	0.000280497	0.0411899
0.04675	0.00026376	0.0424739
0.047	0.000281152	0.0435949
0.04725	0.00029148	0.044751
0.0475	0.000315151	0.0446197
0.04775	0.00032888	0.04577
0.048	0.000290431	0.0470665
0.04825	0.000322339	0.0482369
0.0485	0.000315799	0.0494883
0.04875	0.000329667	0.0509361
0.049	0.000349674	0.0521766
0.04925	0.000361699	0.0533235
0.0495	0.000355166	0.0543434
0.04975	0.000323782	0.0549532
0.05	0.000365756	0.0553384

## Sheet: Figure 1b
Depth (m)	O2 (mol m-3)	H2O2 (mol m-3)
-0.002	0.256733	0.000826164
-0.00175	0.256826	0.000838703
-0.0015	0.257018	0.000495968
-0.00125	0.254951	0.000420734
-0.001	0.256131	0.000512687
-0.00075	0.256085	0.000646437
-0.0005	0.254944	0.000429093
-0.00025	0.252491	0.00141132
0	0.250516	0.00208007
0.00025	0.246891	0.00195886
0.0005	0.240652	0.00158269
0.00075	0.215361	0.00103515
0.001	0.140954	0.000943196
0.00125	0.0945221	0.00109366
0.0015	0.0656464	0.000713312
0.00175	0.0359454	0.000934836
0.002	0.017911	0.000863781
0.00225	0.00786412	0.00118562
0.0025	0.00287045	0.0016412
0.00275	-0.000189877	0.00147402
0.003	-0.00159103	0.00191288
0.00325	-0.00228936	0.00105605
0.0035	-0.00232082	0.00282824
0.00375	-0.00211342	0.000926477
0.004	-0.00191011	0.00124413
0.00425	-0.00173487	0.000955735
0.0045	-0.00162481	0.00101007
0.00475	-0.0017648	0.00101007
0.0049859	-0.00186838	0.000851242
0.00525	-0.00164872	0.00102261
0.0055	-0.00139751	0.00060464
0.00575	-0.00117283	0.000980813
0.006	-0.000972371	0.000303702
0.00625	-0.000801992	0.000918117
0.0065	-0.000663645	0.000855422
0.00675	-0.000541503	0.00123995
0.007	-0.000415573	0.000512687
0.00725	-0.000347576	0.000997532
0.0075	-0.000289783	0.00060882
0.00775	-0.000211713	0.000813625
0.008	-0.000168428	0.000972453
0.00825	-0.000116643	0.00111874
0.0085	-6.70833e-05	0.000805266
0.00875	-3.05996e-05	0.000918117
0.009	4.05377e-06	0.000830344
0.00925	2.87685e-05	0.00100171
0.0095	5.9891e-05	0.00161195
0.00975	9.63732e-05	0.00195886
0.01	9.52009e-05	0.00180003
0.01025	0.000110365	0.00202156
0.0105	0.000132208	0.00193796
0.01075	0.00014633	0.00175406
0.011	0.000156658	0.00141968
0.01125	0.00016987	0.00200902
0.0115	0.000163985	0.00172898
0.01175	0.000173264	0.00189617
0.012	0.000171173	0.00205081
0.01225	0.000216286	0.00166628
0.0125	0.000207393	0.00162449
0.01275	0.000200992	0.00167464
0.013	0.000195107	0.00177078
0.01325	0.000201123	0.00150745
0.0135	0.000202557	0.00174152
0.01375	0.000228712	0.00175824
0.014	0.000224138	0.00220546
0.01425	0.000224007	0.0023016
0.0145	0.000238908	0.00216367
0.01475	0.000229892	0.00203828
0.015	0.000243359	0.00299543
0.01525	0.000244146	0.00241027
0.0155	0.000246891	0.0014573
0.01575	0.000248064	0.00240609
0.016	0.000260883	0.00235175
0.01625	0.00022322	0.00251894
0.0165	0.00025526	0.00310828
0.01675	0.000256826	0.0035764
0.017	0.000249244	0.0030832
0.01725	0.00027121	0.00337996
0.0175	0.000254998	0.00437891
0.01775	0.000273956	0.00467984
0.018	0.000239695	0.00610094
0.01825	0.000260489	0.00755547
0.0185	0.000253686	0.0091145
0.01875	0.000258654	0.0122117
0.019	0.00025081	0.0146568
0.01925	0.00025944	0.0175575
0.0195	0.000273694	0.0216201
0.01975	0.000261014	0.0259002
0.02	0.00027644	0.0312126
0.02025	0.000279054	0.0364288
0.0205	0.0002529	0.040596
0.02075	0.000270817	0.0445541
0.021	0.000249892	0.0494026
0.02125	0.000288341	0.0548362
0.0215	0.000276571	0.057996
0.02175	0.000264276	0.061461
0.022	0.000250547	0.0647254
0.02225	0.000231982	0.068788
0.0225	0.000273825	0.0711537
0.02275	0.000269645	0.0733857
0.023	0.00027121	0.0747357
0.02325	0.000267284	0.0765873
0.0235	0.000254473	0.0771683
0.02375	0.000262579	0.0768715
0.024	0.000266505	0.0780628
0.02425	0.000274743	0.0783512
0.0245	0.000243752	0.0778203
0.02475	0.000276702	0.0774316
0.025	0.00026062	0.0771014
0.02525	0.00025081	0.0770596
0.0255	0.000261793	0.0769384
0.02575	0.000266768	0.0768883
0.026	0.00027003	0.0769217
0.02625	0.000284153	0.0768047
0.0265	0.000264407	0.0769719
0.02675	0.000274087	0.0768632
0.027	0.000221909	0.0761025
0.02725	0.000287685	0.0757263
0.0275	4.57686e-05	0.0747274
0.02775	0.000280628	0.0742843
0.028	0.000260752	0.073858
0.02825	0.000287423	0.0737493
0.0285	0.000254998	0.0735863
0.02875	0.000259965	0.0735194
0.029	0.000260096	0.0726919
0.02925	0.000275653	0.0731182
0.0295	0.000280366	0.0713251
0.02975	0.000282456	0.0701046
0.03	0.00025408	0.0703596
0.03025	0.000257481	0.0702217
0.0305	0.000265063	0.0700754
0.03075	0.000257743	0.0695153
0.031	0.000247146	0.0687797
0.03125	0.000243359	0.0679772
0.0315	0.000270161	0.0681402
0.03175	0.000282718	0.066531
0.032	0.000282456	0.065206
0.03225	0.00029684	0.0645707
0.0325	0.000272259	0.0640608
0.03275	0.000286513	0.0636094
0.033	0.00027003	0.0631663
0.03325	0.000296316	0.0626857
0.0335	0.000271866	0.0623973
0.03375	0.000289259	0.062251
0.034	0.000282718	0.0616533
0.03425	0.000298152	0.0612729
0.0345	0.00029475	0.0601486
0.03475	0.000286906	0.0599689
0.035	0.000273563	0.0594966
0.03525	0.000293046	0.0593168
0.0355	0.000290431	0.0587944
0.03575	0.000324298	0.057971
0.036	0.000284546	0.0574067
0.03625	0.00027853	0.0573733
0.0365	0.000294881	0.0568341
0.03675	0.00032679	0.0570305
0.037	0.000302856	0.0570055
0.03725	0.000329798	0.0570055
0.0375	0.000305996	0.0571308
0.03775	0.000294226	0.0552583
0.038	0.000311487	0.0527756
0.03825	0.000329142	0.0515969
0.0385	0.000314364	0.04939
0.03875	0.000325741	0.0478561
0.039	0.000316192	0.0466398
0.03925	0.000318028	0.0450975
0.0395	0.000335421	0.0439397
0.03975	0.000317766	0.0428948
0.039985	0.000306651	0.0419084
0.04025	0.000340388	0.041085
0.0405	0.00034392	0.0402449
0.04075	0.000330183	0.0390955
0.041	0.000341953	0.0378081
0.04125	0.00033947	0.0372982
0.0415	0.000330446	0.0371519
0.04175	0.000331757	0.0364748
0.042	0.000348232	0.0360276
0.04225	0.000327175	0.0358938
0.0425	0.00035124	0.0351749
0.04275	0.000352158	0.0348071
0.043	0.00033738	0.0339377
0.04325	0.000350846	0.0330851
0.0435	0.000371903	0.0325333
0.04375	0.00036719	0.0323494
0.044	0.000363403	0.0313547
0.04425	0.000373075	0.031292
0.0445	0.000345355	0.0304895
0.04475	0.000378829	0.0302679
0.045	0.000381575	0.0298124
0.04525	0.000362616	0.0294696
0.0455	0.000346928	0.0295072
0.04575	0.000354772	0.0291687
0.046	0.000383935	0.0293024
0.04625	0.000346535	0.029875
0.0465	0.000366149	0.0301091
0.04675	0.000372427	0.0307486
0.047	0.000361567	0.0353463
0.04725	0.000382886	0.0355929
0.0475	0.000344699	0.0383055
0.04775	0.000372427	0.0403117
0.048	0.0003736	0.0425228
0.04825	0.000346797	0.0444914
0.0485	0.000399361	0.0467986
0.04875	0.000334109	0.0457955
0.049	0.000362354	0.0495907
0.04925	0.000353068	0.0530765
0.0495	0.000348494	0.0559563
0.04975	0.000345093	0.0570431
0.05	0.00035006	0.058414

## Sheet: Figure 2a
Time (s)	H2O2 (mol m-3)	O2 (mol m-3)
0	0.000525865	3.87109e-05
1	0.00059171	3.52136e-05
2	0.000535311	3.95858e-05
3	0.000530588	2.69036e-05
4	0.000441129	4.3829e-06
5	0.000445852	-8.08224e-06
6	0.000417514	-3.54243e-05
7	0.000248041	-5.57589e-05
8	0.000153859	-8.00271e-05
9	-0.0011558	-9.96953e-05
10	-0.0023899	-0.000135335
11	-0.003996	-0.00012966
12	-0.00435384	-0.000143653
13	-0.00342146	-0.000141031
14	-0.00151836	-0.000131186
15	-0.000623493	-0.000138193
16	-0.000251209	-0.000174048
17	0.000280825	-0.000101888
18	0.000408068	0.000122459
19	0.000460021	0.000713731
20	0.000455298	0.00200732
21	0.000398622	0.00426532
22	0.000332778	0.00757753
23	0.000375285	0.0119497
24	0.000328055	0.017155
25	0.000408068	0.0228302
26	0.000285548	0.0285888
27	0.000285548	0.0341066
28	0.000224426	0.0392161
29	0.000248041	0.0437946
30	0.000365839	0.0477906
31	0.000181919	0.0512384
32	0.000196088	0.0541833
33	-1.11685e-05	0.0566079
34	-6.44552e-06	0.0586199
35	-7.22898e-05	0.0602342
36	-6.28438e-05	0.0615089
37	0.000120798	0.0624633
38	0.000149136	0.0631425
39	0.000224426	0.0635337
40	0.000106629	0.0637186
41	0.000120798	0.0636563
42	5.49536e-05	0.0634155
43	0.000163305	0.0630329
44	0.000177196	0.0625342
45	0.000233872	0.0619087
46	0.000153859	0.0611864
47	0.000219703	0.0603675
48	0.000153859	0.0594754
49	0.000238595	0.0584931
50	0.000210257	0.0574742
51	0.000356393	0.0563994
52	0.000412791	0.0552731
53	0.000375285	0.0541037
54	0.000299717	0.0529064
55	0.000120798	0.051664
56	0.000238595	0.0504022
57	0.000271656	0.0491233
58	0.000299717	0.0478744
59	0.000356393	0.0466212
60	0.000328055	0.0453637
61	0.000365839	0.0441041
62	0.000323332	0.042866
63	0.000346947	0.0416064
64	0.000337501	0.0403682
65	0.000266933	0.0391688
66	0.000172751	0.0379736
67	0.000125521	0.0367871
68	2.66155e-05	0.035635
69	4.07846e-05	0.0345064
70	4.55076e-05	0.033365
71	8.77368e-05	0.0322838
72	0.000116075	0.031222
73	0.000257487	0.0301558
74	0.00035167	0.0291133
75	0.000285548	0.0281051
76	0.00030444	0.0271078
77	0.000276379	0.0261254
78	0.000464744	0.0251882
79	0.000318609	0.0242639
80	0.000346947	0.023359
81	0.000356393	0.0224712
82	0.00042696	0.0216252
83	0.000384453	0.0207918
84	0.000469467	0.0199812
85	0.000672001	0.0192031
86	0.000921487	0.01844
87	0.00076146	0.0177066
88	0.000723676	0.017005
89	0.000558926	0.0163091
90	0.000643663	0.0156417
91	0.000530588	0.0150044
92	0.000412791	0.0143726
93	0.000403345	0.0137568
94	0.000342224	0.0131663
95	0.000375285	0.0125956
96	0.000393899	0.0120413
97	0.000586987	0.0114994
98	0.000704784	0.0109684
99	0.000893427	0.0104659
100	0.000897872	0.00997899
101	0.00092621	0.00950867
102	0.000766183	0.00905039
103	0.000916764	0.00861662
104	0.000949825	0.00818456
105	0.00102984	0.0077682
106	0.000949825	0.00736
107	0.000954548	0.00696921
108	0.000879258	0.00659176
109	0.000879258	0.00624353
110	0.000945102	0.00589402
111	0.00102039	0.00557524
112	0.00103928	0.00526206
113	0.00105818	0.00496112
114	0.0010015	0.00466062
115	0.000930933	0.0043872
116	0.000940379	0.00411507
117	0.000902595	0.00385562
118	0.000798966	0.00361487
119	0.000704784	0.00338121
120	0.000808413	0.00316132
121	0.000902595	0.00294443
122	0.000902595	0.00274431
123	0.000728399	0.00254591
124	0.000733122	0.00236266
125	0.000648386	0.00218401
126	0.000700061	0.00202198
127	0.000681447	0.00187656
128	0.000770906	0.00172853
129	0.000700061	0.00159209
130	0.000624771	0.00145607
131	0.000667278	0.00134193
132	0.000817859	0.00123218
133	0.000798966	0.00114121
134	0.000620048	0.00104302
135	0.000516419	0.000958842
136	0.00054948	0.000865036
137	0.000596433	0.000772542
138	0.00054948	0.000688581
139	0.000605879	0.00063609
140	0.000648386	0.000566337
141	0.00063894	0.000509482
142	0.000577819	0.00047625
143	0.000582542	0.000432744
144	0.000634217	0.000377639
145	0.000704784	0.000338715
146	0.000667278	0.000304604
147	0.000615325	0.000251908
148	0.000568373	0.000218015
149	0.000337501	0.000179093
150	0.000615325	0.000148698
151	0.00240535	0.000115899
152	0.00697889	9.27222e-05
153	0.0100877	8.04764e-05
154	0.010507	7.17299e-05
155	0.00915508	4.59269e-05
156	0.0107567	3.41195e-05
157	0.013578	1.57518e-05
158	0.0178646	-1.3757e-05
159	0.0231588	-3.01579e-05
160	0.0293009	-2.82019e-05
161	0.0335214	-3.89065e-05
162	0.0334791	-4.1529e-05
163	0.0293765	-4.91813e-05
164	0.0221744	-5.79299e-05
165	0.0147463	-6.14336e-05
166	0.00915508	-5.96925e-05
167	0.00560366	-6.07888e-05
168	0.00339912	-6.55822e-05
169	0.00226393	-7.06121e-05
170	0.00169884	-7.23748e-05
171	0.00134072	-8.02421e-05
172	0.00117125	-8.26495e-05
173	0.00111457	-8.0457e-05
174	0.0010629	-7.89308e-05
175	0.00101567	-8.28645e-05
176	0.0010629	-8.19832e-05
177	0.00101095	-9.05168e-05
178	0.00107235	-8.0672e-05
179	0.00108179	-9.11832e-05
180	0.00135962	-9.94804e-05
181	0.00122765	-0.000113904
182	0.00128905	-0.000119385
183	0.00119487	-0.000141461
184	0.00144435	-0.000133593
185	0.00145852	-0.000137097
186	0.00145852	-0.000111948
187	0.00142074	-9.81692e-05
188	0.00139268	-0.000101458
189	0.00143491	-0.000110421
190	0.00148686	-0.000110207
191	0.0016141	-0.000125941
192	0.00158104	-0.000139053
193	0.00151492	-0.00012506
194	0.00142546	-0.00011457
195	0.00141601	-0.000112593
196	0.00146324	-0.000115666
197	0.00148214	-0.000113259
198	0.00149158	-0.000107799
199	0.00142546	-0.000110636
200	0.00142074	-0.000107563

## Sheet: Figure 2b
Time (s)	H2O2 (mol m-3)	O2 (mol m-3)
750	0.00138795	0.000549936
751	0.00126543	0.000489599
752	0.0012796	0.000435151
753	0.00108179	0.000393818
754	0.00113347	0.000353585
755	0.00115708	0.000339373
756	0.00136434	0.000319255
757	0.00131239	0.000303948
758	0.00125599	0.000283614
759	0.00109596	0.000263715
760	0.00113819	0.000230478
761	0.00122765	0.000165755
762	0.00129377	0.000144326
763	0.00135017	0.000128583
764	0.00139268	0.000115681
765	0.00141129	0.000115243
766	0.00144907	0.000115899
767	0.00146797	0.000111963
768	0.00146797	0.000104091
769	0.00145852	9.94997e-05
770	0.00145852	6.23279e-05
771	0.00135489	5.48926e-05
772	0.00136906	4.83322e-05
773	0.00126071	3.565e-05
774	0.0014538	9.03169e-05
775	0.00150103	0.000541424
776	0.0014963	0.00169792
777	0.00139268	0.00379414
778	0.00122765	0.00695546
779	0.00119959	0.0111683
780	0.00104873	0.0160637
781	0.000945102	0.0212004
782	0.000832028	0.0262415
783	0.000780352	0.0309339
784	0.000709507	0.0351234
785	0.000629494	0.0387539
786	0.000728399	0.0418428
787	0.000827305	0.0444072
788	0.000921487	0.046518
789	0.000841474	0.0482205
790	0.000817859	0.0495424
791	0.000860366	0.0500755
792	0.000874535	0.0509181
793	0.000987609	0.0514749
794	0.00103928	0.0517822
795	0.00107235	0.0518919
796	0.00100622	0.0517779
797	0.000987609	0.0515114
798	0.00109596	0.0510922
799	0.00103928	0.050542
800	0.00104873	0.0498649
801	0.000897872	0.0490975
802	0.000912041	0.0482312
803	0.000723676	0.0473048
804	0.000747291	0.0463289
805	0.000672001	0.0447748
806	0.000780352	0.0437021
807	0.000822582	0.042608
808	0.000897872	0.0414924
809	0.000893427	0.0403704
810	0.00102039	0.0392247
811	0.00102039	0.0381026
812	0.00108651	0.0369677
813	0.00106762	0.0358306
814	0.00111457	0.0347085
815	0.00110513	0.0336036
816	0.000945102	0.0325074
817	0.000836751	0.0314369
818	0.000893427	0.030375
819	0.00101095	0.0293519
820	0.00109124	0.0283287
821	0.00114764	0.0273184
822	0.00111457	0.0268197
823	0.00108179	0.0258567
824	0.00097344	0.0249109
825	0.000978163	0.0239673
826	0.000987609	0.0230623
827	0.000916764	0.0221767
828	0.000822582	0.0212989
829	0.000846197	0.0204556
830	0.00080369	0.0196517
831	0.000841474	0.0188675
832	0.000690615	0.0181133
833	0.000723676	0.0173775
834	0.000615325	0.0166615
835	0.000586987	0.0159678
836	0.000554203	0.015284
837	0.000662555	0.0146338
838	0.000752014	0.0140061
839	0.000789798	0.0133935
840	0.000756737	0.0128003
841	0.000766183	0.0122422
842	0.000723676	0.0114334
843	0.000752014	0.0109089
844	0.000737845	0.0103958
845	0.00179774	0.00990806
846	0.00259371	0.00943688
847	0.0035122	0.00895732
848	0.00364416	0.00852419
849	0.00436484	0.00831697
850	0.00596149	0.00790254
851	0.00658799	0.0075152
852	0.00648908	0.00714161
853	0.00631016	0.00675362
854	0.00808601	0.00640926
855	0.0109215	0.00606813
856	0.0129282	0.00574527
857	0.0139173	0.00543961
858	0.0155848	0.0051621
859	0.0228856	0.00487944
860	0.0285286	0.00462472
861	0.0308084	0.0043556
862	0.027384	0.00410217
863	0.0241197	0.00373761
864	0.0215526	0.00351169
865	0.0176243	0.00329781
866	0.0140962	0.00319721
867	0.0111335	0.00301021
868	0.00904201	0.00283932
869	0.00715336	0.00268197
870	0.00559421	0.00253924
871	0.00432233	0.00241736
872	0.00349803	0.0023222
873	0.00308351	0.0022238
874	0.00251842	0.00214356
875	0.00214614	0.00206198
876	0.00183525	0.00197473
877	0.00186359	0.00187525
878	0.002005	0.00177794
879	0.002005	0.00163276
880	0.00203306	0.00158792
881	0.00198139	0.00148735
882	0.00195305	0.00140119
883	0.0019436	0.00132029
884	0.00187776	0.00124004
885	0.00187776	0.00115236
886	0.00177885	0.00107189
887	0.00156215	0.0009936
888	0.0015527	0.000913573
889	0.00159993	0.000844036
890	0.00187303	0.000779313
891	0.0018447	0.000706938
892	0.00172218	0.000633467
893	0.00162327	0.000598043
894	0.00166578	0.000545788
895	0.00171301	0.000493318
896	0.00166578	0.000471221
897	0.00153381	0.000445856
898	0.00146797	0.000398192
899	0.00151492	0.00037873
900	0.0015527	0.000353804

## Sheet: Figure 2c
Time (s)	H2O2 (mol m-3)	O2 (mol m-3)
2202	-0.000387898	0.0338745
2203	-0.000449019	0.0336144
2204	-0.000430405	0.0333521
2205	-0.000576263	0.0330749
2206	-0.000647108	0.0328148
2207	-0.000105351	0.0325375
2208	0.000935656	0.0322602
2209	0.00183997	0.0320022
2210	0.00218392	0.0317572
2211	0.00516553	0.0315401
2212	0.00843441	0.0313875
2213	0.0120567	0.0313402
2214	0.0116516	0.0315207
2215	0.0101444	0.0321054
2216	0.00731811	0.0333027
2217	0.00485937	0.0352717
2218	0.0029471	0.0380725
2219	0.00177413	0.0415849
2220	0.00112402	0.0455916
2221	0.000860366	0.0498412
2222	0.000737845	0.0541059
2223	0.000662555	0.05819
2224	0.000483358	0.0620291
2225	0.000243318	0.0656145
2226	-3.00606e-05	0.0689097
2227	-0.000199533	0.0719363
2228	-0.000458465	0.0746941
2229	-0.000463188	0.0772112
2230	-0.000425682	0.0794962
2231	-0.0003315	0.0815748
2232	-0.000369006	0.083447
2233	-0.00048208	0.0851451
2234	-0.000543479	0.0866563
2235	-0.000665722	0.0880126
2236	-0.000727121	0.0892099
2237	-0.000764627	0.0902718
2238	-0.000844919	0.0911918
2239	-0.000783519	0.0919871
2240	-0.000774073	0.0926793
2241	-0.00069406	0.0932596
2242	-0.000703506	0.0937153
2243	-0.000637662	0.0940958
2244	-0.000689337	0.0943774
2245	-0.000924932	0.0945773
2246	-0.00106134	0.0947063
2247	-0.00101911	0.0947536
2248	-0.000854087	0.0947407
2249	-0.000826027	0.0946676
2250	-0.000924932	0.0945257
2251	-0.000948547	0.0943494
2252	-0.00102856	0.0941323
2253	-0.00102856	0.0938529
2254	-0.00108968	0.0935477
2255	-0.00107551	0.0931994
2256	-0.00101911	0.0927996
2257	-0.000967161	0.0923848
2258	-0.000854087	0.0919205
2259	-0.00074129	0.0914411
2260	-0.000750736	0.0909209
2261	-0.000755181	0.0903771
2262	-0.000816581	0.0897989
2263	-0.000788242	0.0892164
2264	-0.00090604	0.0886059
2265	-0.00104273	0.0879911
2266	-0.00104273	0.0873613
2267	-0.00100967	0.0867207
2268	-0.000844919	0.0860823
2269	-0.000783519	0.0854246
2270	-0.000774073	0.0847733
2271	-0.000802412	0.0840983
2272	-0.000915486	0.0834126
2273	-0.000924932	0.0827162
2274	-0.00100022	0.0820111
2275	-0.00104745	0.0812975
2276	-0.000920209	0.0805752
2277	-0.000868256	0.0798616
2278	-0.000731844	0.0791544
2279	-0.000835473	0.0784558
2280	-0.000877702	0.0777293
2281	-0.000971884	0.0770436
2282	-0.000943824	0.0763493
2283	-0.000924932	0.075627
2284	-0.000816581	0.0749284
2285	-0.000882425	0.0742535
2286	-0.000887148	0.0735549
2287	-0.000957715	0.0728584
2288	-0.000844919	0.0721749
2289	-0.000844919	0.0714677
2290	-0.000934378	0.0707626
2291	-0.000971884	0.0700683
2292	-0.00102856	0.0693654
2293	-0.00106134	0.068684
2294	-0.00110857	0.0680005
2295	-0.00116969	0.0673169
2296	-0.00104745	0.0666398
2297	-0.00105218	0.0659864
2298	-0.00101439	0.0653071
2299	-0.00110857	0.0646343
2300	-0.0012122	0.0639722
2301	-0.00114636	0.0632973
2302	-0.00117914	0.0626159
2303	-0.00115108	0.0619624
2304	-0.00124999	0.0613111
2305	-0.00129694	0.060662
2306	-0.00116969	0.0600214
2307	-0.00104273	0.0593851
2308	-0.000868256	0.0587338
2309	-0.000943824	0.0581169
2310	-0.000915486	0.0574871
2311	-0.000816581	0.0568551
2312	-0.000868256	0.0562382
2313	-0.000971884	0.0556213
2314	-0.00106607	0.0549807
2315	-0.000948547	0.054366
2316	-0.000863533	0.0537727
2317	-0.000826027	0.0531601
2318	-0.000863533	0.0525733
2319	-0.00095327	0.0519929
2320	-0.00107551	0.0513996
2321	-0.00108968	0.0508042
2322	-0.000986053	0.0502088
2323	-0.000948547	0.0496327
2324	-0.000943824	0.0490652
2325	-0.00101439	0.0484956
2326	-0.00100022	0.0479303
2327	-0.000939101	0.0473779
2328	-0.000891871	0.0468125
2329	-0.000844919	0.0462343
2330	-0.000910763	0.0456776
2331	-0.000971884	0.045123
2332	-0.0010569	0.0445942
2333	-0.00121693	0.0440547
2334	-0.00127805	0.0435302
2335	-0.00128277	0.0430079
2336	-0.00102384	0.0424855
2337	-0.000835473	0.0419567
2338	-0.000792965	0.0414408
2339	-0.00085881	0.0409228
2340	-0.000877702	0.0404091
2341	-0.000807135	0.0398996
2342	-0.000778796	0.039388
2343	-0.000929655	0.0388915
2344	-0.00103328	0.03841
2345	-0.00116053	0.0379328
2346	-0.00116497	0.0374578
2347	-0.00112274	0.036987
2348	-0.00108024	0.0365098
2349	-0.000811858	0.0360219
2350	-0.000835473	0.0355425
2351	-0.000788242	0.0350739
2352	-0.00090604	0.0346204
2353	-0.000778796	0.0341539
2354	-0.00069406	0.0337004
2355	-0.000750736	0.0332447
2356	-0.000844919	0.0327911
2357	-0.000868256	0.0323397
2358	-0.000863533	0.0319184
2359	-0.000920209	0.0314885
2360	-0.00100967	0.031065
2361	-0.00098133	0.0306566
2362	-0.000811858	0.030231
2363	-0.000746013	0.0298033
2364	-0.000712952	0.0294056
2365	-0.000854087	0.0289929
2366	-0.000802412	0.0285802
2367	-0.000811858	0.0281911
2368	-0.000746013	0.0277892
2369	-0.000727121	0.0273872
2370	-0.000628216	0.0270003
2371	-0.000566817	0.0266091
2372	-0.00057154	0.02622
2373	-0.000708229	0.0258352
2374	-0.000708229	0.0254634
2375	-0.000802412	0.0250936
2376	-0.00069406	0.0247282
2377	-0.000614047	0.0243585
2378	-0.000500972	0.0239995
2379	-0.000453742	0.0236513
2380	-0.000604601	0.0232988
2381	-0.000585709	0.0229506
2382	-0.000703506	0.0226131
2383	-0.000712952	0.0222821
2384	-0.000868256	0.0219274
2385	-0.000792965	0.0215944
2386	-0.000364283	0.0212707
2387	0.000672001	0.0209476
2388	0.00354053	0.0206147
2389	0.00869834	0.020286
2390	0.011628	0.0199606
2391	0.0115997	0.0196403
2392	0.00916925	0.019311
2393	0.0100641	0.0190305
2394	0.0129188	0.0187536
2395	0.0142234	0.0184716
2396	0.0126548	0.0181883
2397	0.0102808	0.0179348
2398	0.00882058	0.0176567
2399	0.00878307	0.0173807
2400	0.0082177	0.0171264
2401	0.00807185	0.0168685
2402	0.00914091	0.0166185
2403	0.0115008	0.0163635
2404	0.0154245	0.0161211
2405	0.0167294	0.0159407
2406	0.0154481	0.0158702
2407	0.0118069	0.0159328
2408	0.00859943	0.0161436
2409	0.00646074	0.0165037
2410	0.00468517	0.0169443
2411	0.00344163	0.0174288
2412	0.00254176	0.0179039
2413	0.0019061	0.0183531
2414	0.00138323	0.0187927
2415	0.00104401	0.0191943
2416	0.000808413	0.0195635
2417	0.000601156	0.0198967
2418	0.000525865	0.0202136
2419	0.000530588	0.0204788
2420	0.000488081	0.0207088
2421	0.000328055	0.0209008
2422	0.00013969	0.0210641
2423	7.72351e-06	0.0211804
2424	-8.17358e-05	0.0212767
2425	-0.000218425	0.0213528
2426	-0.000255932	0.0213952
2427	-0.000345391	0.0214132
2428	-0.00028427	0.0214182
2429	-0.000288993	0.0213767
2430	-0.000439851	0.0213128
2431	-0.000538756	0.0212406
2432	-0.000712952	0.0211407
2433	-0.000727121	0.0210327
2434	-0.000872979	0.0209177
2435	-0.00083075	0.0207785
2436	-0.000689337	0.0206351
2437	-0.00061877	0.0204825
2438	-0.00048208	0.0203051
2439	-0.00040679	0.0201145
2440	-0.000340668	0.0199341
2441	-0.000453742	0.019722
2442	-0.000656276	0.0195006
2443	-0.000722398	0.0192682
2444	-0.000698783	0.0190513
2445	-0.000679891	0.0188127
2446	-0.000746013	0.0185915
2447	-0.000887148	0.0183617
2448	-0.000792965	0.0181375
2449	-0.000679891	0.0179054
2450	-0.000651553	0.0176677
2451	-0.000722398	0.0174123
2452	-0.000764627	0.0171771
2453	-0.000609324	0.0169353
2454	-0.000679891	0.0166836
2455	-0.000764627	0.0164351
2456	-0.000802412	0.0162019
2457	-0.000712952	0.0159525
2458	-0.000746013	0.0157131
2459	-0.000802412	0.0154723
2460	-0.000826027	0.015241
2461	-0.000599878	0.014999
2462	-0.000651553	0.0147621
2463	-0.000684614	0.0145203
2464	-0.00076935	0.0142821
2465	-0.000717675	0.0140461
2466	-0.000703506	0.0138086
2467	-0.000811858	0.0135868
2468	-0.000764627	0.0133555
2469	-0.000759904	0.0131285
2470	-0.000679891	0.0129032
2471	-0.000759904	0.0126732
2472	-0.000792965	0.0124471
2473	-0.000746013	0.0122313
2474	-0.000755181	0.012021
2475	-0.00076935	0.0118022
2476	-0.00083075	0.0115929
2477	-0.000689337	0.0113788
2478	-0.000609324	0.0111769
2479	-0.000656276	0.0109716
2480	-0.000887148	0.0107737
2481	-0.000971884	0.0105748
2482	-0.000976607	0.0103842
2483	-0.000835473	0.010186
2484	-0.000778796	0.00999898
2485	-0.000642385	0.00980466
2486	-0.000712952	0.00963485
2487	-0.000642385	0.00944397
2488	-0.000637662	0.0092819
2489	-0.000364283	0.00911122
2490	-0.000411513	0.00894485
2491	-0.000463188	0.00876279
2492	-0.000660999	0.00860759
2493	-0.000595155	0.00843735
2494	-0.000651553	0.00827334
2495	-0.000472634	0.00811492
2496	-0.000505695	0.00796853
2497	-0.00052931	0.00781828
2498	-0.000783519	0.00766824
2499	-0.000835473	0.00752809
2500	-0.000840196	0.00739504

## Sheet: Figure 3a
	O2 consumption
	rate (mol m-3 s-1)	standard error slope
untreated	6.23556e-05	1.72417e-06
BSA	5.08139e-05	6.2475e-06
CAT	7.68361e-05	3.58333e-06
SOD	4.77028e-05	1.33333e-06
CAT+SOD	0.000250622	1.12336e-05

## Sheet: Figure 3a_raw data
untreated		BSA		CAT		SOD		CAT + SOD
Time (hr)	O2 (nmol cm-3)	Time (hr)	O2 (nmol cm-3)	Time (hr)	O2 (nmol cm-3)	Time (hr)	O2 (nmol cm-3)	Time (hr)	O2 (nmol cm-3)
0	525.144	0	521.266	0	531.988	0	535.629	0	537.507
0.164167	504.715	0.175	470.287	0.193056	394.793	0.193333	471.394	0.152778	370.79
0.316944	473.229	0.342222	472.199	0.420833	354.128	0.323889	438.361	0.274444	312.452
0.482778	434.653	0.528056	449.895	0.6625	292.348	0.501667	399.62	0.410556	181.812
0.651389	409.862	0	525.09	0.918889	248.984	0.679167	393.009	0.522222	88.5476
0.826111	377.076	0.188056	444.16	1.18417	209.888	0.840278	352.959	0	522.22
0.994167	336.336	0.356944	433.327	1.38306	159.305	1.0125	318.634	0.165556	357.318
1.14917	303.973	0.5425	402.739	0	531.338	1.18444	289.624	0.293333	233.943
0	527.975	0.718889	372.151	0.2325	409.093	1.34194	273.632	0.414722	141.595
0.160278	495.7	0	535.923	0.443889	359.849	1.53806	227.858	0.53	21.6689
0.318611	460.972	0.183611	458.816	0.682222	283.454	0	531.664	0	518.183
0.486667	416.562	0.366667	425.68	0.937778	228.205	0.191944	470.67	0.188333	298.968
0.646944	384.954	0.55	424.405	1.21556	173.48	0.343056	439.767	0.306667	218.238
0.829722	340.86	0.724722	386.171	1.3675	94.7172	0.5125	425.659	0.437778	104.722
1.00111	310.268			1.51861	66.5877	0.694444	385.89	0.550833	14.2795
1.15722	285.648			0	525.492	0.855556	375.661	0	537.083
0	531.194			0.216389	366.344	1.03028	325.258	0.205	263.916
0.167778	500.557			0.470278	331.734	1.19778	301.179	0.331667	171.454
0.322778	463.442			0.711389	292.922	1.35444	276.624
0.656111	374.995			0.973889	246.546	1.55222	257.677
0.832222	329.669			1.25917	194.724	0	519.772
1.00111	291.771			1.37667	105.769	0.188889	484.863
1.16389	252.413			1.51444	11.2387	0.355	424.295
0	530.695			0	526.142	0.526667	434.311
0.175278	509.822			0.26	340.208	0.703889	395.251
0.329167	468.438			0.494444	312.598	0.872778	349.937
0.491944	424.073			0.729722	281.925	1.05583	349.89
0.661667	391.437			0.991944	210.253	1.21139	308.157
0.835556	342.848			1.25333	126.959	1.37528	288.324
1.01556	303.406			1.36806	41.4111	1.56361	251.527
1.17139	252.413			1.51861	62.2209	0	527.914
						0.183056	504.769
						0.368333	443.561
						0.533333	434.439
						0.721944	389.667
						0.886944	366.722
						1.06722	347.047
						1.22944	307.074
						1.40083	281.023
						1.5775	274.407

## Sheet: Figure 3b
	Sulfate reduction
	rate (mol m-3 s-1)	standard error slope
untreated	4.14111e-07	4.44444e-08
BSA	3.02472e-07	8.88889e-08
CAT	4.73306e-07	1.02778e-07
SOD	4.09167e-07	1.22222e-07
CAT+SOD	6.9675e-07	3.61111e-08

## Sheet: Figure 3b_raw data
untreated		BSA		CAT		SOD		CAT + SOD
Time (hr)	Sulfate reduced (nmol cm-3)	Time (hr)	Sulfate reduced (nmol cm-3)	Time (hr)	Sulfate reduced (nmol cm-3)	Time (hr)	Sulfate reduced (nmol cm-3)	Time (hr)	Sulfate reduced (nmol cm-3)
2.38333	0.261588	3.46667	0.971387	2.2	0.0699263	3.15	0.787363	1.1	0.0938181
3.55	1.5271	17.05	16.0227	3.31667	0.0932373	16.7167	20.7743	1.93333	0.0914662
17.1333	17.5172	18.4667	23.6491	16.9	22.7293	18.1333	14.0846	3.06667	0.747716
18.55	26.6194	23.05	19.7534	18.3167	16.3785	22.7167	33.0476	16.6333	34.9054
23.1333	31.4623			22.9	40.7106			18.05	37.4675
								22.6333	55.222

## Sheet: Figure 3c
	H2 accumulation
	rate (mol m-3 s-1)	standard error slope
untreated	-3.88889e-10	5.63889e-10
BSA	1.75e-09	1.23056e-09
CAT	2.73889e-08	1.21806e-08
SOD	1.88889e-09	1.30556e-09
CAT+SOD	1.98611e-08	3.64722e-09

[truncated: 7 more sheets: Figure 3c_raw data, Figure 3d, Figure 3d_raw data, Figure 4a, Figure 4b, Figure 4c, Figure 4c_raw data]
