# Supplementary material for: Reactive oxygen species affect the potential for mineralization processes in permeable intertidal flats
Source: Nat Commun. 2023 Feb 20;14:938. doi: 10.1038/s41467-023-35818-4 (PMC9941506; doi:10.1038/s41467-023-35818-4)
Supplement: Supplementary file 3 — Source data [file 41467_2023_35818_MOESM3_ESM.zip › Supplementary Figure Source Data.xlsx]

## Sheet: Supp. Fig. 1a
Depth (m)	H2O2 (mol m-3)	O2 (mol m-3)
-0.002	0.00265269	0.231232
-0.00175	0.00255656	0.229351
-0.0015	0.00208425	0.22868
-0.00125	0.00204664	0.223428
-0.001	0.00198394	0.222
-0.00075	0.00198812	0.228831
-0.0005	0.00210515	0.231074
-0.00025	0.00213023	0.233081
0	0.00210097	0.233296
0.00025	0.0022389	0.23317
0.0005	0.00182093	0.232149
0.00075	0.00194214	0.229458
0.001	0.00207589	0.22425
0.00125	0.0020132	0.215542
0.0015	0.00213441	0.202012
0.00175	0.00256492	0.175292
0.002	0.00228488	0.142408
0.00225	0.00174152	0.106342
0.0025	0.00180003	0.0772233
0.00275	0.00171644	0.046586
0.003	0.0017248	0.0228173
0.00325	0.00222636	0.00885973
0.0035	0.00251476	0.00195283
0.00375	0.00202156	0.000999964
0.004	0.00181257	0.000954248
0.00425	0.00191706	0.000906547
0.0045	0.00195886	0.000908027
0.00475	0.00159941	0.000902482
0.005	0.00213441	0.000868833
0.00525	0.00198394	0.000838019
0.0055	0.00207171	0.000908626
0.00575	0.00202992	0.000803929
0.006	0.0017248	0.000849267
0.00625	0.00139042	0.000834018
0.0065	0.00187527	0.000830174
0.00675	0.00195468	0.000796462
0.007	0.00202574	0.000842934
0.00725	0.0020341	0.000825889
0.0075	0.00204246	0.000820344
0.00775	0.00194632	0.000828977
0.008	0.00229324	0.00083197
0.00825	0.0022389	0.000754589
0.0085	0.00210515	0.000758086
0.00875	0.00212605	0.000806481
0.009	0.00182929	0.000813696
0.00925	0.00197558	0.000817067
0.0095	0.00213859	0.00077551
0.00975	0.00200484	0.000805
0.01	0.00228488	0.000834585
0.01025	0.00207589	0.000793248
0.0105	0.00205499	0.00084933
0.01075	0.00204664	0.000825952
0.011	0.00237265	0.000783481
0.01125	0.00268195	0.000802637
0.0115	0.00327129	0.000796462
0.01175	0.003288	0.000800526
0.012	0.00364328	0.000777432
0.01225	0.00414066	0.000766373
0.0125	0.00447086	0.000779732
0.01275	0.00488047	0.000804905
0.013	0.00579164	0.000839027
0.01325	0.00653145	0.000792334
0.0135	0.0072629	0.000796871
0.01375	0.00829528	0.000771729
0.014	0.00949067	0.000776581
0.01425	0.0106777	0.000856388
0.0145	0.0120152	0.000867384
0.01475	0.0133694	0.000782788
0.015	0.0148574	0.000823432
0.01525	0.0176244	0.000838397
0.0155	0.0199441	0.000868455
0.01575	0.0218877	0.000823368
0.016	0.0234341	0.000842556
0.01625	0.0252816	0.000841485
0.0165	0.0268782	0.00082006
0.01675	0.0284372	0.000848921
0.017	0.0306274	0.00080207
0.01725	0.0320694	0.000827118
0.0175	0.0341049	0.000811207
0.01775	0.035618	0.000820533
0.018	0.036968	0.000813822
0.01825	0.0380338	0.000810073
0.0185	0.0393671	0.000779479
0.01875	0.0402323	0.000844856
0.019	0.0409596	0.000795233
0.01925	0.0417663	0.000765995
0.0195	0.0423096	0.000788238
0.01975	0.0431707	0.000816059
0.02	0.0439523	0.000809852
0.02025	0.0445959	0.000779196
0.0205	0.0449888	0.000770721
0.02075	0.0456409	0.000795327
0.021	0.0460923	0.000770185
0.02125	0.0466189	0.000812373
0.0215	0.0473295	0.000804937
0.02175	0.0475928	0.000775447
0.022	0.048295	0.000832884
0.02225	0.0483995	0.000818989
0.0225	0.0489303	0.0007705
0.02275	0.0497119	0.000776486
0.023	0.0500546	0.000811774
0.02325	0.0500504	0.000775289
0.0235	0.0502803	0.000827118
0.02375	0.0504768	0.000811774
0.024	0.0509031	0.000787703
0.02425	0.0505854	0.000730896
0.0245	0.0506481	0.000726359
0.02475	0.0496952	0.000773808
0.025	0.0493274	0.000725634
0.02525	0.0489595	0.000761048
0.0255	0.048203	0.00077929
0.02575	0.0475134	0.000748792
0.026	0.0467234	0.000783103
0.02625	0.0464308	0.000782882
0.0265	0.0455614	0.000772453
0.02675	0.0442114	0.000810703
0.027	0.0435636	0.000798762
0.02725	0.0428823	0.000779574
0.0275	0.041457	0.000813381
0.02775	0.0411602	0.000791232
0.028	0.0403117	0.000859538
0.02825	0.0397935	0.000811932
0.0285	0.0390202	0.000811238
0.02875	0.0383849	0.00078096
0.029	0.038038	0.000799864
0.02925	0.0373567	0.000800179
0.0295	0.0363912	0.000743026
0.02975	0.0358395	0.000845959
0.03	0.0354173	0.000782032
0.03025	0.0344309	0.000816658
0.0305	0.0337914	0.000785497
0.03075	0.0335783	0.000776738
0.031	0.0329931	0.000775793
0.03125	0.0322491	0.000764136
0.0315	0.0319022	0.000750997
0.03175	0.031501	0.000754621
0.032	0.030874	0.00081691
0.03225	0.0307277	0.000827433
0.0325	0.0301008	0.000806449
0.03275	0.0296911	0.00079016
0.033	0.02934	0.000786474
0.03325	0.0288009	0.000788932
0.0335	0.0284999	0.000801251
0.03375	0.0284038	0.000800148
0.034	0.0273923	0.000777904
0.03425	0.0273338	0.000772201
0.0345	0.0270663	0.000820879
0.03475	0.0265146	0.000778188
0.035	0.0263516	0.000848574
0.03525	0.0259294	0.000804149
0.0355	0.0256995	0.000820281
0.03575	0.0256327	0.000831056
0.036	0.0253359	0.000859696
0.03625	0.0250057	0.000849267
0.0365	0.0247466	0.00082214
0.03675	0.0243955	0.000880364
0.037	0.024082	0.000889942
0.03725	0.0240987	0.000801755
0.0375	0.0237894	0.000882034
0.03775	0.023129	0.000777432
0.038	0.0229535	0.00080667
0.03825	0.0226191	0.000804149
0.0385	0.0222931	0.000873496
0.03875	0.0221552	0.000825605
0.039	0.0218918	0.000847345
0.03925	0.0215825	0.000837704
0.0395	0.0220841	0.000860704
0.03975	0.0213192	0.000863004
0.04	0.0215282	0.000876678
0.04025	0.0209807	0.000888052
0.0405	0.0206546	0.000826047
0.04075	0.0206087	0.000837704
0.041	0.0199692	0.000837263
0.04125	0.0195512	0.000800526
0.0415	0.0191876	0.000842966
0.04175	0.0192043	0.000859066
0.042	0.0187362	0.000843785
0.04225	0.0189284	0.000874725
0.0425	0.018105	0.00086751
0.04275	0.0181259	0.000838649
0.043	0.0176996	0.000857364
0.04325	0.0175533	0.000854308
0.0435	0.0173987	0.000886949
0.04375	0.0175031	0.000870534
0.044	0.0173819	0.000924442
0.04425	0.0168219	0.000938967
0.0445	0.0167759	0.000947726
0.04475	0.0165	0.000975925
0.045	0.0160194	0.00105809
0.04525	0.0160821	0.000910012
0.0455	0.0157519	0.000924978
0.04575	0.0156557	0.000899111
0.046	0.0156933	0.000923151
0.04625	0.0156056	0.000926616
0.0465	0.01515	0.000918519
0.04675	0.014732	0.000964299
0.047	0.014686	0.00133441
0.04725	0.0144979	0.000981281
0.0475	0.0145105	0.00090453
0.04775	0.0146192	0.000909949
0.048	0.0143517	0.000948388
0.04825	0.0138417	0.000938432
0.0485	0.0139546	0.000961148
0.04875	0.0135115	0.000943819
0.049	0.0133235	0.000981753
0.04925	0.0138334	0.00100179
0.0495	0.0169222	0.000915148
0.04975	0.0210057	0.000916156
0.05	0.0170601	0.000928822

## Sheet: Supp. Fig. 1b
Depth (m)	H2O2 (mol m-3)	O2 (mol m-3)
-0.002		0.20439
-0.00175		0.204739
-0.0015	0.015794	0.2047
-0.00125	0.0156241	0.205731
-0.001	0.0148233	0.212944
-0.00075	0.0135323	0.231453
-0.0005	0.011738	0.272029
-0.00025	0.00965605	0.344709
0	0.00802187	0.456368
0.00025	0.00691716	0.458087
0.0005	0.00631578	0.482588
0.00075	0.00579611	0.424217
0.001	0.00542678	0.373786
0.00125	0.0051261	0.270601
0.0015	0.00466852	0.255663
0.00175	0.00390046	0.206148
0.002	0.00302781	0.135664
0.00225	0.00244931	0.0861241
0.0025	0.00208325	0.0526313
0.00275	0.00150148	0.0346816
0.003	0.00116484	0.0183257
0.00325	0.0011583	0.00731085
0.0035	0.000929516	0.0019274
0.00375	0.000838002	0.00148098
0.004	0.000847807	0.000835215
0.00425	0.000916443	0.000804976
0.0045	0.00104391	0.000736678
0.00475	0.00100469	0.000722006
0.005	0.000896832	0.000758516
0.00525	0.00098181	0.000745466
0.0055	0.000818392	0.000748977
0.00575	0.00058307	0.000722829
0.006	0.000504629	0.000746967
0.00625	0.000177792	0.000719319
0.0065	-2.48461e-05	0.000704623
0.00675	-0.000106555	0.000728422
0.007	-0.000230753	0.000706633
0.00725	-0.000368024	0.000682616
0.0075	-9.67501e-05	0.000715663
0.00775	3.07161e-05	0.000694648
0.008	0.000226818	0.000696948
0.00825	0.00066151	0.000687869
0.0085	0.00127923	0.000927094
0.00875	0.00180544	0.000691646
0.0089869	0.00208325	0.000658672
0.00925	0.00254409	0.000675111
0.0095	0.00270424	0.000672956
0.00975	0.00304742	0.000683342
0.01	0.00339386	0.000676539
0.01025	0.00394948	0.000715373
0.0105	0.00451491	0.000682446
0.01075	0.00534834	0.000687748
0.011	0.00638442	0.000677774
0.01125	0.0071819	0.000635502
0.0115	0.00842387	0.000689274
0.01175	0.00985215	0.000718084
0.012	0.0113327	0.000694358
0.01225	0.0127871	0.000749776
0.0125	0.0147743	0.000719682
0.01275	0.0168889	0.000698449
0.013	0.0190526	0.000684577
0.01325	0.0212489	0.000675425
0.0135	0.0237885	0.000673004
0.01375	0.0264489	0.000649496
0.014	0.0287825	0.000656468
0.01425	0.0312795	0.000668913
0.0145	0.0341917	0.0006808
0.01475	0.0375679	0.000639715
0.015	0.0413167	0.000620298
0.01525	0.0456832	0.000648915
0.0155	0.0499746	0.000621581
0.01575	0.0546026	0.000614342
0.016	0.0580572	0.000648673
0.01625	0.0612995	0.000630733
0.0165	0.0642181	0.000643032
0.01675	0.0671368	0.000630079
0.017	0.0695619	0.000615795
0.01725	0.0723825	0.000635454
0.0175	0.074605	0.000608435
0.01775	0.0770366	0.000631096
0.018	0.0791218	0.000646276
0.01825	0.080756	0.000658429
0.0185	0.0824098	0.000713387
0.01875	0.0841388	0.000633154
0.019	0.08525	0.000637245
0.01925	0.086711	0.00063158
0.0195	0.0883386	0.000647026
0.01975	0.0896362	0.000637633
0.02	0.0909631	0.000632863
0.02025	0.0921561	0.000623542
0.0205	0.093081	0.000584273
0.02075	0.0937216	0.000611388
0.021	0.0943197	0.000621073
0.02125	0.0949277	0.000603229
0.0215	0.095833	0.000592892
0.02175	0.0961402	0.000613132
0.022	0.0966534	0.000634994
0.02225	0.0970096	0.000662327
0.0225	0.0970619	0.000588001
0.02275	0.0964638	0.000629958
0.023	0.0963984	0.0006118
0.02325	0.095784	0.000621605
0.0235	0.0950257	0.000616279
0.02375	0.0941073	0.000600591
0.024	0.0934732	0.000619402
0.02425	0.0924437	0.000626423
0.0245	0.0914599	0.000621654
0.02475	0.0906265	0.000623712
0.025	0.0893845	0.000608798
0.02525	0.0880249	0.000621702
0.0255	0.0871065	0.000615577
0.02575	0.0861913	0.000624656
0.026	0.0846127	0.000596789
0.02625	0.0833642	0.000751277
0.0265	0.08307	0.000625358
0.02675	0.0837074	0.000615867
0.027	0.0828151	0.000623663
0.02725	0.0817235	0.000633057
0.0275	0.0813247	0.000652038
0.02775	0.0792559	0.000655887
0.028	0.0759581	0.000629086
0.02825	0.0743272	0.000581513
0.0285	0.0730656	0.000630103
0.02875	0.0714183	0.000637512
0.029	0.0703071	0.000644557
0.02925	0.0696403	0.000664869
0.0295	0.0686762	0.000632161
0.02975	0.0682578	0.000644121
0.03	0.0673688	0.000666903
0.03025	0.0673459	0.000620879
0.0305	0.066689	0.000623348
0.03075	0.0655745	0.000650755
0.031	0.0677577	0.000657292
0.03125	0.0681238	0.000649738
0.0315	0.069356	0.000651094
0.03175	0.0682611	0.000670632
0.032	0.0684997	0.000637778
0.03225	0.0643096	0.000630152
0.0325	0.0621067	0.000620467
0.03275	0.0583154	0.000647511
0.033	0.0579625	0.000636567
0.03325	0.0563414	0.000619451
0.0335	0.0555243	0.000648334
0.03375	0.0549523	0.00117571
0.034	0.0547791	0.00272441
0.03425	0.0559492	0.00287791
0.0345	0.0556615	0.00257043
0.03475	0.0586488	0.00223231
0.035	0.0635448	0.00205712
0.03525	0.0640612	0.00185167
0.0355	0.0604758	0.00170539
0.03575	0.0589953	0.00157468
0.036	0.0594659	0.00138182
0.03625	0.0559197	0.0012881
0.0365	0.055606	0.00120641
0.03675	0.0564884	0.00111715
0.037	0.0568153	0.00100425
0.03725	0.0580442	0.000965104
0.0375	0.0589005	0.000925278
0.03775	0.0579004	0.000903973
0.038	0.0565407	0.0008487
0.03825	0.0586259	0.000817202
0.0385	0.0553445	0.000837321
0.03875	0.0589822	0.00079212
0.039	0.059966	0.000866785
0.03925	0.0644665	0.000977452
0.0395	0.0690259	0.000798124
0.03975	0.0677414	0.000738058
0.04	0.0589789	0.000711717
0.04025	0.0558969	0.000766965
0.0405	0.0508995	0.000743481
0.04075	0.0436242	0.000699491
0.041	0.041686	0.000814248
0.04125	0.0430751	0.000762777
0.0415	0.0428594	0.000668767
0.04175	0.0434052	0.000761058
0.042	0.042222	0.000696149
0.04225	0.0412971	0.000726316
0.042486	0.0386072	0.000847126
0.04275	0.0379666	0.000676829
0.043	0.0353977	0.000693583
0.04325	0.0346558	0.000691114
0.0435	0.0341165	0.000680025
0.04375	0.0345577	0.000718689
0.044	0.0335151	0.000665789
0.04425	0.0330183	0.000656517
0.0445	0.0423201	0.000680267
0.04475	0.0511185	0.000622404
0.045	0.0533018	0.000652474
0.04525	0.0553772	0.000672689
0.0455	0.0563414	0.000681841
0.04575	0.0476279	0.000692009
0.046	0.0402806	0.000683754
0.04625	0.0402577	0.000732683
0.0465	0.0387379	0.000716801
0.04675	0.0378228	0.000712032
0.047	0.0361461	0.000740769
0.04725	0.0324823	0.000776988
0.0475	0.028557	0.000740745
0.04775	0.0271287	0.000726364
0.048	0.0255338	0.000673537
0.04825	0.0246971	0.00069276
0.0485	0.0252723	0.000703388
0.04875	0.0253344	0.000684407
0.049	0.0249781	0.000691646
0.04925	0.0262724	0.000668211
0.0495	0.0263901	0.000703388
0.04975	0.0258704	0.000642136
0.05	0.0259467	0.000648552

## Sheet: Supp. Fig. 1c
Depth (m)	H2O2 (mol m-3)	O2 (mol m-3)
-0.002		0.22955
-0.00175		0.240396
-0.0015	0.0168806	0.230896
-0.00125	0.0185507	0.240052
-0.001	0.0188024	0.228107
-0.00075	0.0176813	0.22708
-0.0005	0.0157595	0.226654
-0.00025	0.0131481	0.225763
0	0.0109518	0.225085
0.00025	0.00929469	0.224841
0.0005	0.00823247	0.229676
0.00075	0.00727811	0.251789
0.001	0.00667673	0.377055
0.00125	0.00570276	0.698595
0.0015	0.00490201	0.794008
0.00175	0.00407185	0.681454
0.002	0.00349988	0.601341
0.00225	0.00299655	0.484089
0.0025	0.00267952	0.357299
0.00275	0.00239517	0.261328
0.003	0.00233961	0.167539
0.00325	0.00202258	0.0984448
0.0035	0.00176765	0.0642765
0.00375	0.0016794	0.028244
0.004	0.00165652	0.0119358
0.00425	0.00179053	0.00452664
0.0045	0.00213697	0.00170314
0.00475	0.00220561	0.000886008
0.005	0.00206834	0.000748589
0.00525	0.00203565	0.000747887
0.0055	0.00184936	0.000704768
0.00575	0.00164672	0.000702928
0.006	0.00160096	0.000679832
0.00625	0.00168921	0.000730746
0.0065	0.00174477	0.000661577
0.00675	0.00202912	0.000670922
0.007	0.00210756	0.000690726
0.00725	0.00196702	0.000648431
0.0075	0.0016794	0.000696973
0.00775	0.00146696	0.000659011
0.008	0.00098651	0.000643927
0.00825	0.000816555	0.000628626
0.0085	0.00068582	0.000607708
0.00875	0.000796945	0.000637972
0.009	0.000479913	0.000623905
0.00925	6.00072e-06	0.000633977
0.0095	-0.000415618	0.000619087
0.00975	-0.000435228	0.000588098
0.01	-0.000680356	0.000596305
0.01025	-0.000474449	0.000630999
0.0105	0.000175956	0.000635308
0.01075	0.00060738	0.000581222
0.011	0.000636795	0.000622792
0.01125	0.00111071	0.000629958
0.0115	0.00130027	0.000607297
0.01175	0.00108783	0.000586355
0.012	0.00137218	0.000598363
0.01225	0.00176765	0.000629449
0.0125	0.00241805	0.00056902
0.01275	0.00463074	0.000612018
0.013	0.00618974	0.000618385
0.01325	0.00665385	0.000611388
0.0135	0.00698069	0.000587372
0.01375	0.00669634	0.000596402
0.014	0.00487913	0.000574346
0.01425	0.00392477	0.000590156
0.0145	0.00408165	0.000599089
0.01475	0.00476474	0.000570666
0.015	0.00544129	0.000589938
0.01525	0.00615706	0.000597855
0.0155	0.00698396	0.000618579
0.01575	0.00766378	0.000605336
0.016	0.00807559	0.000589526
0.01625	0.00862141	0.000580617
0.0165	0.00909859	0.000555462
0.01675	0.00935352	0.000549409
0.017	0.0094385	0.000571078
0.01725	0.0101902	0.000578462
0.0175	0.0104353	0.000569625
0.01775	0.0105595	0.000543042
0.018	0.0110237	0.000538854
0.01825	0.0112132	0.000568608
0.0185	0.0109779	0.000566962
0.01875	0.0111544	0.000554445
0.019	0.0116185	0.000590253
0.01925	0.0125925	0.000580496
0.0195	0.0132854	0.000597952
0.01975	0.0139619	0.000582554
0.02	0.0146973	0.000557835
0.02025	0.0158249	0.000599089
0.0205	0.0162988	0.000575799
0.02075	0.0173022	0.000563476
0.021	0.0180768	0.000557012
0.02125	0.0210902	0.000608532
0.0215	0.0213027	0.000564081
0.02175	0.0216622	0.000610783
0.022	0.0221034	0.000573935
0.02225	0.0223976	0.000591899
0.0225	0.0201849	0.000601753
0.02275	0.0203744	0.000570448
0.023	0.0206817	0.000579382
0.02325	0.0215837	0.000588001
0.0235	0.0223322	0.000608822
0.02375	0.0231493	0.000576913
0.024	0.0244664	0.00061088
0.02425	0.0254764	0.000610057
0.0245	0.0257934	0.000624849
0.02475	0.026081	0.000603496
0.025	0.0265811	0.000594974
0.02525	0.0264176	0.000607297
0.0255	0.0292742	0.000573329
0.02575	0.0305979	0.000572821
0.026	0.031294	0.000583595
0.02625	0.032049	0.000616933
0.0265	0.0387688	0.00059662
0.02675	0.0383439	0.000616836
0.027	0.0380857	0.000599695
0.02725	0.0376935	0.000614366
0.0275	0.0376445	0.000874194
0.02775	0.0313561	0.000979679
0.028	0.0298952	0.000987693
0.02825	0.0291631	-4.5356e-05
0.0285	0.0293722	0.000865381
0.02875	0.0289343	-4.09448e-05
0.029	0.0361803	-5.65413e-05
0.02925	0.0378242	-5.30525e-05
0.0295	0.0400271	-5.4694e-05
0.02975	0.0417103	-5.53114e-05
0.03	0.0420306	-6.16739e-05
0.03025	0.0353926	-5.96208e-05
0.0305	0.0331832	-7.14211e-05
0.03075	0.0319052	-5.65413e-05
0.031	0.0313758	-5.35658e-05
0.03125	0.0321896	-4.68958e-05
0.0315	0.0331897	-5.336e-05
0.03175	0.0334871	-5.13094e-05
0.032	0.0342421	-5.35658e-05
0.03225	0.0333956	-5.36699e-05
0.0325	0.0322778	-5.82868e-05
0.03275	0.033157	-5.93134e-05
0.033	0.0325262	-5.36699e-05
0.03325	0.0331276	-5.36699e-05
0.0335	0.0329053	-5.22318e-05
0.03375	0.0318824	0.00492587
0.034	0.0321798	-5.32583e-05
0.03425	0.032317	-5.77736e-05
0.0345	0.0322321	-5.24376e-05
0.03475	0.0344055	-5.31566e-05
0.035	0.0354449	-5.15152e-05
0.03525	0.0346572	-5.02828e-05
0.0355	0.0344219	-5.55172e-05
0.03575	0.0318072	-5.08978e-05
0.036	0.0286336	-5.04886e-05
0.03625	0.0296076	-5.74661e-05
0.0365	0.0263948	-4.79223e-05
0.03675	0.0266922	-4.2688e-05
0.037	0.0267249	-4.38186e-05
0.03725	0.0265582	-4.32013e-05
0.0375	0.0241233	-4.23805e-05
0.03775	0.024339	-4.50485e-05
0.038	0.0235938	-4.64866e-05
0.03825	0.0246299	-4.67941e-05
0.0385	0.028833	-4.52543e-05
0.03875	0.0343173	-4.65883e-05
0.039	0.0357913	-3.87901e-05
0.03925	0.0405304	-4.83339e-05
0.0395	0.0456847	-3.59163e-05
0.03975	0.0491328	-3.64296e-05
0.04	0.0459919	-4.28938e-05
0.04025	0.0451192	-4.20731e-05
0.0405	0.0406677	-3.63255e-05
0.04075	0.0329609	-4.22788e-05
0.041	0.0249273	-4.62808e-05
0.04125	0.0245645	-6.30079e-05
0.0415	0.0238945	-5.69528e-05
0.04175	0.0233552	-6.83439e-05
0.042	0.0233454	-4.68958e-05
0.04225	0.0258228	-4.47411e-05
0.0425	0.0249044	-4.90505e-05
0.04275	0.0263163	-3.45823e-05
0.043	0.0292088	-3.335e-05
0.04325	0.0346376	-4.96679e-05
0.0435	0.0362848	-4.4022e-05
0.04375	0.0353141	-3.69428e-05
0.044	0.0332453	-3.68387e-05
0.04425	0.0300357	-3.74561e-05
0.0445	0.0245939	-3.29408e-05
0.04475	0.0224139	-3.32483e-05
0.045	0.025277	-3.49915e-05
0.04525	0.0321798	-3.16068e-05
0.0455	0.0382851	-4.10465e-05
0.04575	0.0403115	-3.19143e-05
0.046	0.0388767	-3.38633e-05
0.04625	0.0360168	-3.72503e-05
0.0465	0.0285094	-2.91422e-05
0.04675	0.0216426	-3.03745e-05
0.047	0.0196227	-3.09895e-05
0.04725	0.0181389	-2.48327e-05
0.0475	0.0173937	-2.44236e-05
0.04775	0.0181944	-2.95538e-05
0.048	0.0190115	-2.59634e-05
0.04825	0.0190017	-2.57576e-05
0.0485	0.0183121	-3.00671e-05
0.04875	0.018299	-2.54501e-05
0.049	0.0173774	-3.27351e-05
0.04925	0.0157661	-3.50956e-05
0.0495	0.0158706	-3.2016e-05
0.04975	0.0166649	-3.12994e-05
0.05	0.0164742	-3.19143e-05

## Sheet: Supp. Fig. 2a
H2O2 (µmol L-1)	Signal (pA)
0	-0.000973483
8.3	-0.0151231
16.6	-0.0336819
24.9	-0.0414342
33.2	-0.0648117
41.5	-0.0857284
49.8	-0.105228
58.1	-0.121307

## Sheet: Supp. Fig. 2b
Time (s)	Signal (pA)
0	-0.011491
1	-0.011432
2	-0.011373
3	-0.01136
4	-0.011382
5	-0.011423
6	-0.011474
7	-0.011522
8	-0.011576
9	-0.011624
10	-0.011679
11	-0.011729
12	-0.011752
13	-0.011781
14	-0.011807
15	-0.011801
16	-0.011784
17	-0.011784
18	-0.011774
19	-0.011761
20	-0.011762
21	-0.011782
22	-0.011808
23	-0.011834
24	-0.011858
25	-0.011881
26	-0.011864
27	-0.011854
28	-0.011852
29	-0.011842
30	-0.011839
31	-0.011841
32	-0.011843
33	-0.011844
34	-0.011849
35	-0.011846
36	-0.011861
37	-0.011857
38	-0.011836
39	-0.011819
40	-0.011802
41	-0.011792
42	-0.011776
43	-0.011778
44	-0.011454
45	-0.01109
46	-0.010719
47	-0.010392
48	-0.01007
49	-0.010106
50	-0.010217
51	-0.010372
52	-0.010533
53	-0.010706
54	-0.010861
55	-0.011
56	-0.011118
57	-0.011203
58	-0.011274
59	-0.011343
60	-0.011398
61	-0.011418
62	-0.011438
63	-0.011452
64	-0.011461
65	-0.011476
66	-0.011538
67	-0.011611
68	-0.011684
69	-0.011749
70	-0.011811
71	-0.011847
72	-0.011864
73	-0.011873
74	-0.011883
75	-0.01189
76	-0.011889
77	-0.011883
78	-0.011878
79	-0.01188
80	-0.011874
81	-0.011876
82	-0.011893
83	-0.011922
84	-0.011976
85	-0.012063
86	-0.012186
87	-0.012301
88	-0.012401
89	-0.012471
90	-0.012515
91	-0.012506
92	-0.012495
93	-0.012483
94	-0.012457
95	-0.012429
96	-0.012404
97	-0.01239
98	-0.012402
99	-0.012467
100	-0.012578
101	-0.012712
102	-0.012836
103	-0.012942
104	-0.013001
105	-0.013003
106	-0.012987
107	-0.012952
108	-0.012892
109	-0.012814
110	-0.012741
111	-0.01266
112	-0.012572
113	-0.012477
114	-0.012357
115	-0.012179
116	-0.011957
117	-0.011901
118	-0.011936
119	-0.012048
120	-0.012227
121	-0.012475
122	-0.012571
123	-0.01261
124	-0.01262
125	-0.012617
126	-0.012599
127	-0.012589
128	-0.012573
129	-0.012564
130	-0.012544
131	-0.012445
132	-0.012276
133	-0.012148
134	-0.01171
135	-0.011286
136	-0.011017
137	-0.010916
138	-0.010812
139	-0.011039
140	-0.011278
141	-0.011464
142	-0.011564
143	-0.011636
144	-0.011682
145	-0.01172
146	-0.01174
147	-0.011748
148	-0.011724
149	-0.011707
150	-0.011699
151	-0.011694
152	-0.01169
153	-0.011714
154	-0.011733
155	-0.011738
156	-0.011743
157	-0.011746
158	-0.011746
159	-0.011749
160	-0.01175
161	-0.011735
162	-0.011722
163	-0.011715
164	-0.011705
165	-0.011696
166	-0.011699
167	-0.011701
168	-0.011693
169	-0.011689
170	-0.011703
171	-0.011729
172	-0.011752
173	-0.011786
174	-0.01183
175	-0.011864
176	-0.011899
177	-0.011943
178	-0.01198
179	-0.01201
180	-0.012032
181	-0.012048
182	-0.012052
183	-0.012054
184	-0.012053
185	-0.012053
186	-0.012048
187	-0.012047
188	-0.012036
189	-0.012008
190	-0.012001
191	-0.011997
192	-0.01199
193	-0.01197
194	-0.011965
195	-0.011935
196	-0.011899
197	-0.011862
198	-0.01185
199	-0.011831
200	-0.011815
201	-0.01181
202	-0.011827
203	-0.011825
204	-0.011813
205	-0.011803
206	-0.011782
207	-0.011742
208	-0.011722
209	-0.011672
210	-0.01151
211	-0.011341
212	-0.011177
213	-0.011009
214	-0.010902
215	-0.010915
216	-0.010937
217	-0.010972
218	-0.011033
219	-0.011103
220	-0.011179
221	-0.011273
222	-0.011361
223	-0.01144
224	-0.011506
225	-0.011567
226	-0.011624
227	-0.011687
228	-0.01174
229	-0.011802
230	-0.011854
231	-0.011907
232	-0.011936
233	-0.011967
234	-0.011973
235	-0.011968
236	-0.011951
237	-0.011939
238	-0.011931
239	-0.01192
240	-0.01194
241	-0.011972
242	-0.01201
243	-0.012027
244	-0.012058
245	-0.012064
246	-0.012065
247	-0.012063
248	-0.012072
249	-0.01207
250	-0.012075
251	-0.012079
252	-0.01208
253	-0.012079
254	-0.012085
255	-0.01209
256	-0.012092
257	-0.012094
258	-0.012092
259	-0.01207
260	-0.012042
261	-0.012013
262	-0.011978
263	-0.011961
264	-0.011962
265	-0.011973
266	-0.011991
267	-0.012021
268	-0.012041
269	-0.012058
270	-0.012071
271	-0.012078
272	-0.012076
273	-0.012071
274	-0.012068
275	-0.012064
276	-0.012069
277	-0.012087
278	-0.012117
279	-0.012141
280	-0.012167
281	-0.012204
282	-0.012245
283	-0.012258
284	-0.012268
285	-0.012266
286	-0.012242
287	-0.012207
288	-0.012203
289	-0.012212
290	-0.012233
291	-0.012252
292	-0.012258
293	-0.012238
294	-0.012211
295	-0.012183
296	-0.012158
297	-0.012146
298	-0.012155
299	-0.012165
300	-0.012177

## Sheet: Supp. Fig. 3
Depth (m)	Location 1 Fe2+ (µmol L-1)	Location 2 Fe2+ (µmol L-1)
0.005	0	0.5352
0.015	0	39.7095
0.035	25.367	147.528
0.045	41.7431	182.136
0.075	45.0612	38.8532

## Sheet: Supp. Fig. 4a
DH2O2	1.13e-09	m2 s-1
Porosity	0.309
DH2O2 eff	1.18348e-08	m2 s-1
Depth (m)	H2O2 (mol m-3)
-0.002	0.000826164
-0.00175	0.000838703
-0.0015	0.000495968
-0.00125	0.000420734
-0.001	0.000512687
-0.00075	0.000646437
-0.0005	0.000429093
-0.00025	0.00141132
0	0.00208007
0.00025	0.00195886
0.0005	0.00158269
0.00075	0.00103515
0.001	0.000943196
0.00125	0.00109366
0.0015	0.000713312
0.00175	0.000934836
0.002	0.000863781
0.00225	0.00118562
0.0025	0.0016412
0.00275	0.00147402
0.003	0.00191288
0.00325	0.00105605
0.0035	0.00282824
0.00375	0.000926477
0.004	0.00124413
0.00425	0.000955735
0.0045	0.00101007
0.00475	0.00101007
0.0049859	0.000851242
0.00525	0.00102261
0.0055	0.00060464
0.00575	0.000980813
0.006	0.000303702
0.00625	0.000918117
0.0065	0.000855422
0.00675	0.00123995
0.007	0.000512687
0.00725	0.000997532
0.0075	0.00060882
0.00775	0.000813625
0.008	0.000972453
0.00825	0.00111874
0.0085	0.000805266
0.00875	0.000918117
0.009	0.000830344
0.00925	0.00100171
0.0095	0.00161195
0.00975	0.00195886
0.01	0.00180003
0.01025	0.00202156
0.0105	0.00193796
0.01075	0.00175406
0.011	0.00141968
0.01125	0.00200902
0.0115	0.00172898
0.01175	0.00189617
0.012	0.00205081
0.01225	0.00166628
0.0125	0.00162449
0.01275	0.00167464
0.013	0.00177078
0.01325	0.00150745
0.0135	0.00174152
0.01375	0.00175824
0.014	0.00220546
0.01425	0.0023016
0.0145	0.00216367
0.01475	0.00203828
0.015	0.00299543
0.01525	0.00241027
0.0155	0.0014573
0.01575	0.00240609
0.016	0.00235175
0.01625	0.00251894
0.0165	0.00310828
0.01675	0.0035764
0.017	0.0030832
0.01725	0.00337996
0.0175	0.00437891
0.01775	0.00467984
0.018	0.00610094
0.01825	0.00755547
0.0185	0.0091145
0.01875	0.0122117
0.019	0.0146568
0.01925	0.0175575
0.0195	0.0216201
0.01975	0.0259002
0.02	0.0312126
0.02025	0.0364288
0.0205	0.040596
0.02075	0.0445541
0.021	0.0494026
0.02125	0.0548362
0.0215	0.057996
0.02175	0.061461
0.022	0.0647254
0.02225	0.068788
0.0225	0.0711537
0.02275	0.0733857
0.023	0.0747357
0.02325	0.0765873
0.0235	0.0771683
0.02375	0.0768715
0.024	0.0780628
0.02425	0.0783512
0.0245	0.0778203
0.02475	0.0774316
0.025	0.0771014
0.02525	0.0770596
0.0255	0.0769384
0.02575	0.0768883
0.026	0.0769217
0.02625	0.0768047
0.0265	0.0769719
0.02675	0.0768632
0.027	0.0761025
0.02725	0.0757263
0.0275	0.0747274
0.02775	0.0742843
0.028	0.073858
0.02825	0.0737493
0.0285	0.0735863
0.02875	0.0735194
0.029	0.0726919
0.02925	0.0731182
0.0295	0.0713251
0.02975	0.0701046
0.03	0.0703596
0.03025	0.0702217
0.0305	0.0700754
0.03075	0.0695153
0.031	0.0687797
0.03125	0.0679772
0.0315	0.0681402
0.03175	0.066531
0.032	0.065206
0.03225	0.0645707
0.0325	0.0640608
0.03275	0.0636094
0.033	0.0631663
0.03325	0.0626857
0.0335	0.0623973
0.03375	0.062251
0.034	0.0616533
0.03425	0.0612729
0.0345	0.0601486
0.03475	0.0599689
0.035	0.0594966
0.03525	0.0593168
0.0355	0.0587944
0.03575	0.057971
0.036	0.0574067
0.03625	0.0573733
0.0365	0.0568341
0.03675	0.0570305
0.037	0.0570055
0.03725	0.0570055
0.0375	0.0571308
0.03775	0.0552583
0.038	0.0527756
0.03825	0.0515969
0.0385	0.04939
0.03875	0.0478561
0.039	0.0466398
0.03925	0.0450975
0.0395	0.0439397
0.03975	0.0428948
0.039985	0.0419084
0.04025	0.041085
0.0405	0.0402449
0.04075	0.0390955
0.041	0.0378081
0.04125	0.0372982
0.0415	0.0371519
0.04175	0.0364748
0.042	0.0360276
0.04225	0.0358938
0.0425	0.0351749
0.04275	0.0348071
0.043	0.0339377
0.04325	0.0330851
0.0435	0.0325333
0.04375	0.0323494
0.044	0.0313547
0.04425	0.031292
0.0445	0.0304895
0.04475	0.0302679
0.045	0.0298124
0.04525	0.0294696
0.0455	0.0295072
0.04575	0.0291687
0.046	0.0293024
0.04625	0.029875
0.0465	0.0301091
0.04675	0.0307486
0.047	0.0353463
0.04725	0.0355929
0.0475	0.0383055
0.04775	0.0403117
0.048	0.0425228
0.04825	0.0444914
0.0485	0.0467986
0.04875	0.0457955
0.049	0.0495907
0.04925	0.0530765
0.0495	0.0559563
0.04975	0.0570431
0.05	0.058414

## Sheet: Supp. Fig. 4b
Depth (m)	H2O2 flux (mol m-2 s-1)
-0.00175	-7.81562e-09
-0.0015	-9.89319e-09
-0.00125	3.95727e-10
-0.001	5.34232e-09
-0.00075	-1.97864e-09
-0.0005	1.81045e-08
-0.00025	3.90781e-08
0	1.29601e-08
0.00025	-1.17729e-08
0.0005	-2.18639e-08
0.00075	-1.51366e-08
0.001	1.38505e-09
0.00125	-5.44125e-09
0.0015	-3.75941e-09
0.00175	3.56155e-09
0.002	5.93591e-09
0.00225	1.84013e-08
0.0025	6.8263e-09
0.00275	6.43057e-09
0.003	-9.89319e-09
0.00325	2.16661e-08
0.0035	-3.06689e-09
0.00375	-3.74952e-08
0.004	6.92523e-10
0.00425	-5.54018e-09
0.0045	1.28611e-09
0.00475	-3.8685e-09
0.0049859	2.96796e-10
0.00525	-5.67689e-09
0.0055	-9.89319e-10
0.00575	-7.12309e-09
0.006	-1.48398e-09
0.00625	1.3059e-08
0.0065	7.61775e-09
0.00675	-8.11241e-09
0.007	-5.73805e-09
0.00725	2.27543e-09
0.0075	-4.353e-09
0.00775	8.60707e-09
0.008	7.22203e-09
0.00825	-3.95727e-09
0.0085	-4.74873e-09
0.00875	5.93591e-10
0.009	1.97864e-09
0.00925	1.85003e-08
0.0095	2.26554e-08
0.00975	4.45193e-09
0.01	1.48398e-09
0.01025	3.26475e-09
0.0105	-6.33164e-09
0.01075	-1.22675e-08
0.011	6.03484e-09
0.01125	7.32096e-09
0.0115	-2.67116e-09
0.01175	7.61775e-09
0.012	-5.44125e-09
0.01225	-1.0091e-08
0.0125	1.97864e-10
0.01275	3.46261e-09
0.013	-3.95727e-09
0.01325	-6.92523e-10
0.0135	5.93591e-09
0.01375	1.09814e-08
0.014	1.28611e-08
0.01425	-9.89319e-10
0.0145	-6.23271e-09
0.01475	1.96874e-08
0.015	8.80493e-09
0.01525	-3.64069e-08
0.0155	-9.89319e-11
0.01575	2.11714e-08
0.016	2.67116e-09
0.01625	1.79067e-08
0.0165	2.50298e-08
0.01675	-5.93591e-10
0.017	-4.6498e-09
0.01725	3.06689e-08
0.0175	3.07678e-08
0.01775	4.07599e-08
0.018	6.80651e-08
0.01825	7.13299e-08
0.0185	1.1021e-07
0.01875	1.31184e-07
0.019	1.26534e-07
0.01925	1.6482e-07
0.0195	1.97468e-07
0.01975	2.27049e-07
0.02	2.49209e-07
0.02025	2.22102e-07
0.0205	1.92324e-07
0.02075	2.08449e-07
0.021	2.43372e-07
0.02125	2.03404e-07
0.0215	1.56807e-07
0.02175	1.5928e-07
0.022	1.73428e-07
0.02225	1.52157e-07
0.0225	1.08825e-07
0.02275	8.47846e-08
0.023	7.57818e-08
0.02325	5.75783e-08
0.0235	6.72737e-09
0.02375	2.11714e-08
0.024	3.50219e-08
0.02425	-5.73805e-09
0.0245	-2.1765e-08
0.02475	-1.70163e-08
0.025	-8.80493e-09
0.02525	-3.85834e-09
0.0255	-4.05621e-09
0.02575	-3.95727e-10
0.026	-1.97864e-09
0.02625	1.18718e-09
0.0265	1.38505e-09
0.02675	-2.05778e-08
0.027	-2.69095e-08
0.02725	-3.25486e-08
0.0275	-3.41315e-08
0.02775	-2.05778e-08
0.028	-1.26633e-08
0.02825	-6.43057e-09
0.0285	-5.44125e-09
0.02875	-2.11714e-08
0.029	-9.49746e-09
0.02925	-3.23507e-08
0.0295	-7.13299e-08
0.02975	-2.28533e-08
0.03	2.77009e-09
0.03025	-6.72737e-09
0.0305	-1.67195e-08
0.03075	-3.06689e-08
0.031	-3.64069e-08
0.03125	-1.51366e-08
0.0315	-3.42304e-08
0.03175	-6.94502e-08
0.032	-4.6399e-08
0.03225	-2.71073e-08
0.0325	-2.27543e-08
0.03275	-2.11714e-08
0.033	-2.18639e-08
0.03325	-1.82035e-08
0.0335	-1.02889e-08
0.03375	-1.76099e-08
0.034	-2.31501e-08
0.03425	-3.56155e-08
0.0345	-3.08667e-08
0.03475	-1.54334e-08
0.035	-1.54334e-08
0.03525	-1.66206e-08
0.0355	-3.18561e-08
0.03575	-3.28454e-08
0.036	-1.41473e-08
0.03625	-1.35537e-08
0.0365	-8.11241e-09
0.03675	4.05621e-09
0.037	-5.93591e-10
0.03725	2.96796e-09
0.0375	-4.13535e-08
0.03775	-1.03087e-07
0.038	-8.66643e-08
0.03825	-8.01348e-08
0.0385	-8.8544e-08
0.03875	-6.50972e-08
0.039	-6.5295e-08
0.03925	-6.391e-08
0.0395	-5.21371e-08
0.03975	-4.95679e-08
0.039985	-4.28375e-08
0.04025	-3.8228e-08
0.0405	-4.70916e-08
0.04075	-5.76773e-08
0.041	-4.25407e-08
0.04125	-1.55323e-08
0.0415	-1.94896e-08
0.04175	-2.66127e-08
0.042	-1.37515e-08
0.04225	-2.01821e-08
0.0425	-2.57223e-08
0.04275	-2.92838e-08
0.043	-4.07599e-08
0.04325	-3.32411e-08
0.0435	-1.7412e-08
0.04375	-2.78988e-08
0.044	-2.50298e-08
0.04425	-2.04789e-08
0.0445	-2.42383e-08
0.04475	-1.6027e-08
0.045	-1.8896e-08
0.04525	-7.22203e-09
0.0455	-7.12309e-09
0.04575	-4.84766e-09
0.046	1.67195e-08
0.04625	1.90938e-08
0.0465	2.06768e-08
0.04675	1.23962e-07
0.047	1.14662e-07
0.04725	7.00438e-08
0.0475	1.11694e-07
0.04775	9.98222e-08
0.048	9.89319e-08
0.04825	1.01207e-07
0.0485	3.08667e-08
0.04875	6.60865e-08
0.049	1.72339e-07
0.04925	1.50673e-07
0.0495	9.38863e-08
0.04975	5.81719e-08

## Sheet: Supp. Fig. 4c
Depth (m)	H2O2 conversion (mol m-3 s-1)
-0.001	2.99566e-05
-0.00075	2.46142e-05
-0.0005	-1.82035e-06
-0.00025	-1.48002e-05
0	-2.12506e-05
0.00025	-2.83737e-05
0.0005	-2.24377e-05
0.00075	-4.15514e-06
0.001	1.33756e-05
0.00125	1.85992e-05
0.0015	1.52355e-05
0.00175	1.17135e-05
0.002	8.98301e-06
0.00225	-1.3059e-06
0.0025	9.10173e-07
0.00275	-2.29522e-06
0.003	-2.63159e-05
0.00325	-2.00238e-05
0.0035	-5.54018e-07
0.00375	-6.41078e-06
0.004	-8.47263e-06
0.00425	1.47847e-05
0.0045	1.25575e-05
0.00475	-7.24793e-07
0.0049859	-1.54071e-06
0.00525	-2.40725e-06
0.0055	6.0728e-06
0.00575	1.04369e-05
0.006	2.46862e-06
0.00625	-2.29522e-06
0.0065	2.05778e-06
0.00675	-5.46104e-06
0.007	-6.56907e-06
0.00725	6.5295e-06
0.0075	6.84608e-06
0.00775	-2.09736e-06
0.008	-8.31028e-07
0.00825	-6.72737e-07
0.0085	1.85992e-06
0.00875	1.51564e-05
0.009	1.43253e-05
0.00925	4.03642e-06
0.0095	8.706e-07
0.00975	-9.41831e-06
0.01	-2.39019e-05
0.01025	-1.3336e-05
0.0105	2.96796e-06
0.01075	-3.95727e-08
0.011	3.20539e-06
0.01125	8.31028e-06
0.0115	-3.71984e-06
0.01175	-9.29959e-06
0.012	-3.95727e-07
0.01225	-2.1765e-06
0.0125	-2.73052e-06
0.01275	8.31028e-06
0.013	1.07242e-05
0.01325	8.07284e-06
0.0135	4.94659e-06
0.01375	-1.02889e-06
0.014	3.28454e-06
0.01425	4.63001e-06
0.0145	-2.05778e-05
0.01475	-1.93511e-05
0.015	1.13178e-05
0.01525	4.15514e-06
0.0155	-3.16582e-06
0.01575	2.82154e-05
0.016	2.43768e-05
0.01625	-1.05263e-05
0.0165	8.706e-07
0.01675	1.63435e-05
0.017	1.14365e-05
0.01725	3.37555e-05
0.0175	5.78553e-05
0.01775	6.22083e-05
0.018	7.19828e-05
0.01825	7.44759e-05
0.0185	7.30117e-05
0.01875	8.91574e-05
0.019	9.71907e-05
0.01925	9.39457e-05
0.0195	8.54375e-05
0.01975	4.92285e-05
0.02	1.53938e-05
0.02025	1.09221e-05
0.0205	-1.17927e-05
0.02075	-4.44402e-05
0.021	-3.93353e-05
0.02125	-2.7226e-05
0.0215	-5.04948e-05
0.02175	-7.43176e-05
0.022	-6.66405e-05
0.02225	-6.22083e-05
0.0225	-7.97391e-05
0.02275	-0.000104512
0.023	-9.32334e-05
0.02325	-5.49665e-05
0.0235	-5.2513e-05
0.02375	-6.43453e-05
0.024	-4.12348e-05
0.02425	-2.1488e-05
0.0245	-2.75426e-05
0.02475	-1.48794e-05
0.025	9.22045e-06
0.02525	1.45628e-05
0.0255	1.00119e-05
0.02575	6.0942e-06
0.026	-4.51129e-06
0.02625	-1.72141e-05
0.0265	-2.28335e-05
0.02675	-2.63554e-05
0.027	-2.29126e-05
0.02725	-5.61933e-06
0.0275	1.13574e-05
0.02775	1.90345e-05
0.028	1.6027e-05
0.02825	9.61618e-06
0.0285	-3.44283e-06
0.02875	-3.38347e-05
0.029	-3.29245e-05
0.02925	2.6118e-06
0.0295	1.06846e-05
0.02975	7.36053e-06
0.03	2.25169e-05
0.03025	1.08429e-05
0.0305	-1.25841e-05
0.03075	-1.81639e-05
0.031	-3.20935e-05
0.03125	-2.73843e-05
0.0315	-2.57223e-06
0.03175	6.72737e-07
0.032	2.1765e-06
0.03225	2.42581e-05
0.0325	3.03127e-05
0.03275	1.80056e-05
0.033	8.78515e-06
0.03325	1.26633e-06
0.0335	-6.29207e-06
0.03375	-1.05659e-05
0.034	-7.12309e-06
0.03425	-1.18718e-06
0.0345	3.4824e-06
0.03475	4.11557e-06
0.035	7.12309e-07
0.03525	-2.77009e-07
0.0355	1.26633e-06
0.03575	4.15514e-06
0.036	1.77682e-05
0.03625	2.72656e-05
0.0365	1.97468e-05
0.03675	-4.27386e-06
0.037	-4.91098e-05
0.03725	-7.4278e-05
0.0375	-6.81047e-05
0.03775	-6.84213e-05
0.038	-4.61022e-05
0.03825	5.61933e-06
0.0385	2.42185e-05
0.03875	2.03008e-05
0.039	2.67895e-05
0.03925	2.46093e-05
0.0395	1.98457e-05
0.03975	1.77188e-05
0.039985	4.6759e-06
0.04025	7.59424e-07
0.0405	1.37825e-05
0.04075	1.8467e-05
0.041	1.56869e-05
0.04125	2.57619e-05
0.0415	2.65137e-05
0.04175	4.86745e-06
0.042	-7.99369e-06
0.04225	-9.5766e-06
0.0425	-1.34547e-05
0.04275	-6.68779e-06
0.043	2.37436e-07
0.04325	8.31028e-07
0.0435	9.81404e-06
0.04375	1.17135e-05
0.044	4.15514e-06
0.04425	4.15514e-06
0.0445	1.07242e-05
0.04475	1.24654e-05
0.045	1.30986e-05
0.04525	2.08548e-05
0.0455	2.82945e-05
0.04575	2.63554e-05
0.046	6.35934e-05
0.04625	0.000100238
0.0465	6.91336e-05
0.04675	5.83698e-05
0.047	6.86983e-05
0.04725	2.16463e-05
0.0475	-1.53938e-05
0.04775	-2.10527e-05
0.048	-3.39138e-05
0.04825	1.07638e-05
0.0485	4.97034e-05
0.04875	1.77682e-05
0.049	7.99369e-06
0.04925	2.75525e-05
0.0495	-5.75783e-05
0.04975	-0.000170954

## Sheet: Supp. Fig. 5a
Depth (m)	H2O2 (mol m-3)
0.035	0.00715922
0.05	0.00302342
0.065	0.00273282
0.08	0.00243872
0.105	0.00318265

[truncated: 17 more sheets: Supp. Fig. 5b, Supp. Fig. 6, Supp. Fig. 7a, Supp. Fig. 7b, Supp. Fig. 8, Supp. Fig. 9a, Supp. Fig. 9c, Supp. Fig. 9b, Supp. Fig. 9d, Supp. Fig. 10a, Supp. Fig. 10b, Supp. Fig. 10c, Supp. Fig. 11a, Supp. Fig. 11b, Supp. Fig. 12, Supp. Fig. 13a, Supp. Fig. 13b]
